# Supplementary material for: Spermidine enhances chilling tolerance of kale seeds by modulating ROS and phytohormone metabolism
Source: PLoS One. 2023 Aug 3;18(8):e0289563. doi: 10.1371/journal.pone.0289563 (PMC10399780; doi:10.1371/journal.pone.0289563)
Supplement: S1 File — (XLSX) [file pone.0289563.s001.xlsx]

## Sheet: Figure 1
Figure 1A	Effect of exogenous Spd on kale seeds germination under chilling stress
	MGW+Cn		MGW+Cs		MGW+Cs+Spd		BB+Cn		BB+Cs		BB+Cs+Spd
Germination Time (d)	Y	Y Error	Y	Y Error	Y	Y Error	Y	Y Error	Y	Y Error	Y	Y Error
0	0	0	0	0	0	0	0	0	0	0	0	0
1	21.25	2.333	16	1.724	18	1.93	24	3.145	0	0	10.5	1.752
2	58.5	6.152	45.25	5.041	50.25	5.148	54.75	6.035	14.75	2.574	33.25	4.025
3	96	7.256	86.75	8.014	88.25	7.125	97.25	7.142	53.25	6.154	77.25	6.152
4	96	7.256	90.75	8.125	92	8.103	97.25	7.142	70.75	8.742	82.75	8.435
5	96	7.256	90.75	8.125	92	8.103	97.25	7.142	70.75	8.742	82.75	8.435

## Sheet: Figure 2
	Figure 2A	The seedling height of different treatments under chilling stress
		MGW+Cn		MGW+Cs		MGW+Cs+Spd		BB+Cn		BB+Cs		BB+Cs+Spd
		Y	Y Error	Y	Y Error	Y	Y Error	Y	Y Error	Y	Y Error	Y	Y Error
	Shoot	2.313	0.331	1.889	0.145	2.019	0.311	2.155	0.166	1.233	0.167	1.963	0.221
	Root	5.162	0.624	4.578	0.657	4.973	0.667	5.087	0.557	2.779	0.304	3.846	0.403
	Figure 2B	The seedling dry weight of different treatments under chilling stress
		MGW+Cn		MGW+Cs		MGW+Cs+Spd		BB+Cn		BB+Cs		BB+Cs+Spd
		Y	Y Error	Y	Y Error	Y	Y Error	Y	Y Error	Y	Y Error	Y	Y Error
	Shoot	0.056	0.007	0.045	0.006	0.049	0.007	0.053	0.005	0.024	0.004	0.039	0.005
	Root	0.037	0.005	0.03	0.004	0.032	0.004	0.035	0.005	0.011	0.002	0.027	0.004

## Sheet: Figure 3
	Figure 3A	Putrescine content
		MGW+Cn		MGW+Cs		MGW+Cs+Spd		BB+Cn		BB+Cs		BB+Cs+Spd
	Germiantion Time (d)	Y	Y Error	Y	Y Error	Y	Y Error	Y	Y Error	Y	Y Error	Y	Y Error
	0	73.55	9.25	78.26	6.24	63.77	4.35	102.33	9.45	97.15	11.24	86.45	10.75
	1	147.56	19.75	175.74	21.34	159.25	20.12	156.36	17.26	223.18	27.76	201.34	25.73
	2	110.25	13.75	135.48	15.72	105.72	14.03	203.45	23.42	218.72	15.42	213.45	25.74
	3	123.51	9.24	139.75	14.45	134.26	10.85	156.75	17.95	183.42	22.35	164.26	13.07
	Figure 3B	Spermidine content
		MGW+Cn		MGW+Cs		MGW+Cs+Spd		BB+Cn		BB+Cs		BB+Cs+Spd
	Germiantion Time (d)	Y	Y Error	Y	Y Error	Y	Y Error	Y	Y Error	Y	Y Error	Y	Y Error
	0	13.7	1.24	12.6	0.93	24.37	0.97	8.42	0.72	8.11	0.34	18.73	1.25
	1	21.4	2.71	39.3	1.52	46.4	3.12	23.56	1.92	10.56	1.32	18.88	1.34
	2	83.4	7.36	123.7	4.23	139.1	7.26	102.47	6.42	33.41	3.07	73.28	5.24
	3	135.7	10.26	172.7	8.01	163.3	7.26	147.26	12.43	71.26	4.06	103.75	9.12
	Figure 3C	Spermine content
		MGW+Cn		MGW+Cs		MGW+Cs+Spd		BB+Cn		BB+Cs		BB+Cs+Spd
	Germiantion Time (d)	Y	Y Error	Y	Y Error	Y	Y Error	Y	Y Error	Y	Y Error	Y	Y Error
	0	15.33	1.82	16.72	2.01	19.52	2.57	11.37	1.34	12.49	1.04	17.31	2.33
	1	77.56	8.16	81.25	9.15	90.54	8.15	102.56	14.26	89.45	7.26	107.53	12.75
	2	93.12	11.37	105.75	14.35	117.02	13.75	76.51	8.15	70.26	5.15	75.19	6.15
	3	87.11	6.14	85.42	9.26	95.53	11.26	73.11	8.13	65.42	8.26	79.14	9.14
	Figure 3D	Relative mRNA abundance of BoADC
		MGW+Cn		MGW+Cs		MGW+Cs+Spd		BB+Cn		BB+Cs		BB+Cs+Spd
	Germiantion Time (d)	Y	Y Error	Y	Y Error	Y	Y Error	Y	Y Error	Y	Y Error	Y	Y Error
	0	0.63	0.07	0.58	0.63	0.89	0.11	0.28	0.03	0.31	0.44	1.37	0.42
	1	1.05	0.14	3.76	0.42	3.83	0.52	1.76	0.21	5.46	0.49	6.79	0.67
	2	2.58	0.33	7.67	0.82	7.01	0.12	4.11	0.55	6.73	0.53	6.02	0.88
	3	1.86	0.24	5.63	0.66	5.03	0.68	4.26	0.53	8.15	1.03	8.76	0.92
	Figure 3E	Relative mRNA abundance of BoSAMDC1
		MGW+Cn		MGW+Cs		MGW+Cs+Spd		BB+Cn		BB+Cs		BB+Cs+Spd
	Germiantion Time (d)	Y	Y Error	Y	Y Error	Y	Y Error	Y	Y Error	Y	Y Error	Y	Y Error
	0	0.127	0.021	0.134	0.021	0.114	0.021	0.533	0.642	0.605	0.078	0.658	0.067
	1	1.041	0.12	1.124	0.231	2.154	0.35	1.725	0.215	1.065	0.12	1.258	0.203
	2	5.341	0.687	8.123	1.021	7.265	0.185	9.154	1.41	2.051	0.302	4.236	0.311
	3	4.234	0.521	6.751	0.952	6.541	0.852	8.865	1.325	3.675	0.315	6.785	0.429
	Figure 3F	Relative mRNA abundance of BoSAMDC3
		MGW+Cn		MGW+Cs		MGW+Cs+Spd		BB+Cn		BB+Cs		BB+Cs+Spd
	Germiantion Time (d)	Y	Y Error	Y	Y Error	Y	Y Error	Y	Y Error	Y	Y Error	Y	Y Error
	0	1.05	0.131	1.23	0.142	0.88	0.104	1.54	0.168	1.43	0.221	2.51	0.214
	1	4.26	0.523	3.21	0.368	3.57	0.422	5.37	0.676	6.72	0.437	6.25	0.856
	2	2.14	0.154	1.75	0.222	1.88	0.232	6.24	0.822	8.53	0.923	10.63	1.243
	3	2.63	0.412	2.25	0.312	2.33	0.196	4.29	0.55	4.06	0.567	5.15	0.722
	Figure 3G	Relative mRNA abundance of BoSPDS
		MGW+Cn		MGW+Cs		MGW+Cs+Spd		BB+Cn		BB+Cs		BB+Cs+Spd
	Germiantion Time (d)	Y	Y Error	Y	Y Error	Y	Y Error	Y	Y Error	Y	Y Error	Y	Y Error
	0	1.86	0.211	1.69	0.19	3.75	0.554	0.71	0.032	0.63	0.034	1.72	0.142
	1	3.75	0.422	5.77	0.751	9.27	1.241	3.07	0.432	1.07	0.237	7.26	0.927
	2	10.31	1.313	15.34	1.723	16.59	2.208	7.21	0.813	2.37	0.626	5.26	1.222
	3	15.54	1.866	23.56	3.745	31.75	4.146	12.44	1.345	3.12	0.815	7.75	1.505
	Figure 3H	Relative mRNA abundance of BoSPMS
		MGW+Cn		MGW+Cs		MGW+Cs+Spd		BB+Cn		BB+Cs		BB+Cs+Spd
	Germiantion Time (d)	Y	Y Error	Y	Y Error	Y	Y Error	Y	Y Error	Y	Y Error	Y	Y Error
	0	1.03	0.123	1.13	0.177	1.17	0.156	0.63	0.073	0.69	0.082	0.78	0.087
	1	1.46	0.183	2.57	0.323	2.31	0.258	2.75	0.256	1.24	0.173	2.73	0.323
	2	1.76	0.243	3.95	0.513	3.67	0.421	3.31	0.373	2.59	0.35	5.37	0.461
	3	3.22	0.412	3.01	0.422	3.33	0.382	4.15	0.532	2.69	0.472	3.59	0.581

## Sheet: Figure 4
	Figure 4A	GA content
		MGW+Cn		MGW+Cs		MGW+Cs+Spd		BB+Cn		BB+Cs		BB+Cs+Spd
	Germiantion Time (d)	Y	Y Error	Y	Y Error	Y	Y Error	Y	Y Error	Y	Y Error	Y	Y Error
	0	8.13	1.02	8.37	1.22	7.83	0.92	13.11	0.93	12.54	1.75	12.83	1.37
	1	21.37	3.11	16.37	2.21	17.23	1.83	25.73	2.79	13.51	1.83	18.31	2.35
	2	29.54	3.35	21.26	3.04	22.59	2.54	33.51	4.03	15.63	1.93	20.59	2.49
	3	42.57	5.01	33.51	2.75	35.13	4.12	56.59	6.18	21.57	2.24	26.88	3.26
	Figure 4B	Relative mRNA abundance of BoGA20ox1
		MGW+Cn		MGW+Cs		MGW+Cs+Spd		BB+Cn		BB+Cs		BB+Cs+Spd
	Germiantion Time (d)	Y	Y Error	Y	Y Error	Y	Y Error	Y	Y Error	Y	Y Error	Y	Y Error
	0	1.05	0.12	1.03	0.12	0.97	0.11	1.76	0.86	1.68	0.12	1.72	0.15
	1	6.75	0.56	6.13	0.55	6.35	0.67	8.26	0.48	3.56	0.42	6.23	0.53
	2	10.23	1.05	8.54	0.71	8.76	0.59	15.71	1.23	7.71	0.48	12.57	1.17
	3	15.66	1.18	10.27	0.83	12.37	1.28	16.24	1.49	6.54	0.57	10.52	0.76
	Figure 4C	Relative mRNA abundance of BoGA20ox2
		MGW+Cn		MGW+Cs		MGW+Cs+Spd		BB+Cn		BB+Cs		BB+Cs+Spd
	Germiantion Time (d)	Y	Y Error	Y	Y Error	Y	Y Error	Y	Y Error	Y	Y Error	Y	Y Error
	0	1.03	0.083	0.98	0.075	1.11	0.101	1.43	0.093	1.39	0.124	1.33	0.142
	1	3.71	0.327	2.67	0.127	2.92	0.257	3.61	0.275	1.75	0.149	1.65	0.241
	2	4.29	0.268	3.15	0.169	3.24	0.267	5.13	0.429	2.57	0.216	2.72	0.316
	3	4.56	0.348	3.75	0.235	3.55	0.168	5.76	0.614	3.11	0.305	3.25	0.385
	Figure 4D	Relative mRNA abundance of BoGA3ox
		MGW+Cn		MGW+Cs		MGW+Cs+Spd		BB+Cn		BB+Cs		BB+Cs+Spd
	Germiantion Time (d)	Y	Y Error	Y	Y Error	Y	Y Error	Y	Y Error	Y	Y Error	Y	Y Error
	0	1.032	0.086	0.978	0.112	1.023	0.098	0.756	0.054	0.715	0.086	0.698	0.085
	1	2.235	0.175	1.124	0.14	1.225	0.142	1.751	0.153	1.251	0.143	1.352	0.147
	2	3.751	0.329	2.852	0.31	2.652	0.234	2.536	0.186	1.935	0.215	2.042	0.168
	3	5.234	0.425	2.354	0.18	3.125	0.286	4.425	0.346	3.751	0.416	3.562	0.367
	Figure 4E	Relative mRNA abundance of BoGA2ox
		MGW+Cn		MGW+Cs		MGW+Cs+Spd		BB+Cn		BB+Cs		BB+Cs+Spd
	Germiantion Time (d)	Y	Y Error	Y	Y Error	Y	Y Error	Y	Y Error	Y	Y Error	Y	Y Error
	0	1.07	0.08	0.94	0.07	1.12	0.14	1.11	0.083	0.83	0.075	0.94	0.053
	1	0.53	0.042	0.61	0.067	0.62	0.048	0.89	0.072	0.81	0.066	0.83	0.074
	2	0.34	0.026	0.37	0.042	0.31	0.026	0.41	0.033	0.45	0.031	0.48	0.034
	3	0.68	0.049	0.71	0.058	0.75	0.075	0.92	0.11	1.01	0.076	0.97	0.107

## Sheet: Figure 5
	Figure 5A	ABA content
		MGW+Cn		MGW+Cs		MGW+Cs+Spd		BB+Cn		BB+Cs		BB+Cs+Spd
	Germiantion Time (d)	Y	Y Error	Y	Y Error	Y	Y Error	Y	Y Error	Y	Y Error	Y	Y Error
	0	124.59	14.123	133.51	15.281	112.37	11.532	156.71	19.334	151.53	11.277	121.52	15.256
	1	73.59	8.133	83.59	10.024	78.23	8.433	90.16	11.256	123.57	14.286	105.31	11.248
	2	57.29	6.545	76.58	8.135	65.49	7.189	43.15	5.122	87.29	9.136	61.33	9.136
	3	23.79	1.657	48.26	6.111	51.33	6.157	35.14	5.134	79.54	8.687	54.19	7.296
	Figure 5B	Relative mRNA abundance of BoNCED1
		MGW+Cn		MGW+Cs		MGW+Cs+Spd		BB+Cn		BB+Cs		BB+Cs+Spd
	Germiantion Time (d)	Y	Y Error	Y	Y Error	Y	Y Error	Y	Y Error	Y	Y Error	Y	Y Error
	0	1.052	0.092	1.125	0.105	1.215	0.145	1.325	0.124	1.425	0.148	1.408	0.158
	1	0.411	0.068	0.705	0.068	0.512	0.067	0.542	0.064	1.25	0.135	0.611	0.075
	2	0.252	0.035	0.494	0.04	0.468	0.024	0.267	0.024	0.635	0.075	0.325	0.042
	3	0.137	0.021	0.242	0.018	0.248	0.021	0.213	0.018	0.556	0.083	0.426	0.054
	Figure 5C	Relative mRNA abundance of BoAAO
		MGW+Cn		MGW+Cs		MGW+Cs+Spd		BB+Cn		BB+Cs		BB+Cs+Spd
	Germiantion Time (d)	Y	Y Error	Y	Y Error	Y	Y Error	Y	Y Error	Y	Y Error	Y	Y Error
	0	1.021	0.134	1.125	0.105	1.242	0.133	1.052	0.105	1.109	0.142	1.145	0.086
	1	1.201	0.153	2.352	0.135	2.452	0.175	1.254	0.086	1.947	0.254	1.865	0.142
	2	0.835	0.076	1.526	0.205	1.625	0.125	1.125	0.142	2.115	0.128	1.995	0.201
	3	0.654	0.073	1.564	0.211	1.465	0.143	0.896	0.125	0.983	0.154	1.052	0.109
	Figure 5D	Relative mRNA abundance of BoABA8ox
		MGW+Cn		MGW+Cs		MGW+Cs+Spd		BB+Cn		BB+Cs		BB+Cs+Spd
	Germiantion Time (d)	Y	Y Error	Y	Y Error	Y	Y Error	Y	Y Error	Y	Y Error	Y	Y Error
	0	1.052	0.102	1.126	0.085	1.325	0.122	1.203	0.1	1.265	0.093	1.325	0.142
	1	4.526	0.412	4.133	0.359	4.252	0.536	5.715	0.426	2.532	0.325	5.102	0.423
	2	5.415	0.329	4.685	0.429	4.835	0.548	6.485	0.598	3.452	0.389	5.982	0.615
	3	3.752	0.285	3.152	0.286	3.526	0.402	5.752	0.426	2.45	0.248	4.052	0.248

## Sheet: Figure 6
	Figure 6A	Ethylene content
		MGW+Cn		MGW+Cs		MGW+Cs+Spd		BB+Cn		BB+Cs		BB+Cs+Spd
	Germiantion Time (d)	Y	Y Error	Y	Y Error	Y	Y Error	Y	Y Error	Y	Y Error	Y	Y Error
	0	0.03	0.003	0.07	0.01	0.09	0.01	0.02	0.004	0.08	0.01	0.04	0.007
	1	3.75	0.274	3.25	0.258	2.57	0.249	3.13	0.304	1.75	0.215	2.17	0.249
	2	5.71	0.612	5.45	0.349	5.81	0.447	6.54	0.628	3.75	0.401	4.85	0.349
	3	7.13	0.629	6.48	0.415	6.75	0.487	8.1	0.629	3.12	0.349	6.54	0.705
	Figure 6B	Relative mRNA abundance of BoACS1
		MGW+Cn		MGW+Cs		MGW+Cs+Spd		BB+Cn		BB+Cs		BB+Cs+Spd
	Germiantion Time (d)	Y	Y Error	Y	Y Error	Y	Y Error	Y	Y Error	Y	Y Error	Y	Y Error
	0	0.97	0.085	1.021	0.114	0.997	0.085	1.452	0.108	1.642	0.142	1.528	0.117
	1	6.587	0.452	6.15	0.648	5.987	0.523	5.852	0.359	2.751	0.321	4.152	0.326
	2	4.543	0.513	4.235	0.359	3.985	0.411	7.133	0.589	2.592	0.182	5.158	0.289
	3	5.325	0.472	4.756	0.411	4.517	0.325	8.264	0.716	3.152	0.263	6.754	0.608
	Figure 6C	Relative mRNA abundance of BoACS2
		MGW+Cn		MGW+Cs		MGW+Cs+Spd		BB+Cn		BB+Cs		BB+Cs+Spd
	Germiantion Time (d)	Y	Y Error	Y	Y Error	Y	Y Error	Y	Y Error	Y	Y Error	Y	Y Error
	0	1.032	0.105	1.042	0.087	0.972	0.085	0.642	0.074	0.648	0.054	0.711	0.053
	1	1.348	0.114	1.452	0.141	1.418	0.105	1.234	0.142	1.158	0.098	1.127	0.015
	2	1.542	0.098	1.652	0.132	1.625	0.157	2.154	0.182	1.982	0.148	2.245	0.217
	3	1.836	0.173	2.084	0.172	1.983	0.203	2.574	0.224	2.647	0.235	2.716	0.186
	Figure 6D	Relative mRNA abundance of BoACO
		MGW+Cn		MGW+Cs		MGW+Cs+Spd		BB+Cn		BB+Cs		BB+Cs+Spd
	Germiantion Time (d)	Y	Y Error	Y	Y Error	Y	Y Error	Y	Y Error	Y	Y Error	Y	Y Error
	0	0.534	0.054	0.571	0.063	0.61	0.074	0.441	0.349	0.412	0.038	0.472	0.055
	1	2.574	0.182	2.985	0.311	3.124	0.259	3.158	0.286	1.354	0.142	2.568	0.241
	2	4.452	0.385	5.124	0.542	5.253	0.452	5.425	0.439	2.754	0.217	3.864	0.315
	3	5.15	0.485	5.352	0.611	5.654	0.752	5.863	0.625	4.553	0.296	4.86	0.522

## Sheet: Figure 7
	Figure 7A	Hydrogen peroxide content
		MGW+Cn		MGW+Cs		MGW+Cs+Spd		BB+Cn		BB+Cs		BB+Cs+Spd
	Germiantion Time (d)	Y	Y Error	Y	Y Error	Y	Y Error	Y	Y Error	Y	Y Error	Y	Y Error
	0	15.34	1.862	14.26	2.101	19.35	1.743	11.39	1.712	12.52	1.531	13.48	1.29
	1	33.56	3.746	47.12	5.122	38.51	4.236	27.36	2.189	57.15	6.108	43.12	5.482
	2	47.11	5.117	63.45	3.467	53.24	6.101	33.59	3.178	86.31	7.54	56.74	7.123
	3	36.72	4.26	73.58	5.122	59.3	6.533	41.57	4.019	76.52	5.301	46.73	6.123
	Figure 7B	Superoxide anion content
		MGW+Cn		MGW+Cs		MGW+Cs+Spd		BB+Cn		BB+Cs		BB+Cs+Spd
	Germiantion Time (d)	Y	Y Error	Y	Y Error	Y	Y Error	Y	Y Error	Y	Y Error	Y	Y Error
	0	31.57	4.023	29.53	4.155	15.72	2.142	22.37	3.152	24.26	3.303	20.53	3.031
	1	52.31	5.132	74.21	6.125	62.71	5.156	43.26	4.279	82.37	9.264	71.33	6.432
	2	68.14	8.112	80.59	9.125	77.12	9.143	58.75	6.145	72.39	8.163	64.15	5.11
	3	83.62	10.256	102.34	12.478	83.16	6.523	87.53	10.476	127.26	14.552	108.26	11.289

## Sheet: Figure 8
	Figure 8A	CAT activity
		MGW+Cn		MGW+Cs		MGW+Cs+Spd		BB+Cn		BB+Cs		BB+Cs+Spd
	Germiantion Time (d)	Y	Y Error	Y	Y Error	Y	Y Error	Y	Y Error	Y	Y Error	Y	Y Error
	0	73.55	9.251	78.26	6.241	63.77	4.352	102.33	9.425	97.15	11.239	86.45	10.755
	1	147.56	19.752	175.74	21.338	159.25	20.117	156.36	17.262	223.18	27.756	201.34	25.723
	2	110.25	13.752	135.48	15.717	105.72	14.023	203.45	23.402	218.72	15.42	213.45	25.744
	3	123.51	9.243	139.75	14.448	134.26	10.815	156.75	17.951	183.42	22.35	164.26	13.067
	Figure 8B	POD activity
		MGW+Cn		MGW+Cs		MGW+Cs+Spd		BB+Cn		BB+Cs		BB+Cs+Spd
	Germiantion Time (d)	Y	Y Error	Y	Y Error	Y	Y Error	Y	Y Error	Y	Y Error	Y	Y Error
	0	2.11	0.321	1.93	0.131	1.86	0.223	3.42	0.401	3.41	0.434	3.61	0.323
	1	5.27	0.601	6.72	0.722	6.83	0.534	4.56	0.503	4.26	0.447	6.31	0.712
	2	7.18	0.82	8.13	0.899	8.18	0.924	8.12	0.9212	5.73	0.672	7.26	0.843
	3	4.88	0.341	6.14	0.545	6.54	0.767	8.17	0.856	7.13	0.813	7.04	0.904
	Figure 8C	SOD activity
		MGW+Cn		MGW+Cs		MGW+Cs+Spd		BB+Cn		BB+Cs		BB+Cs+Spd
	Germiantion Time (d)	Y	Y Error	Y	Y Error	Y	Y Error	Y	Y Error	Y	Y Error	Y	Y Error
	0	4.88	0.501	4.53	0.545	7.26	0.856	5.13	0.656	4.89	0.511	6.15	0.545
	1	13.87	1.42	14.26	1.723	14.88	1.567	9.16	0.834	8.13	0.922	13.74	1.123
	2	21.56	2.323	28.17	3.521	31.26	4.102	16.55	1.592	15.11	1.732	19.36	2.287
	3	26.53	2.731	35.19	4.266	33.51	3.479	28.12	3.132	21.15	1.856	22.57	2.526
	Figure 8D	Relative mRNA abundance of BoCAT1
		MGW+Cn		MGW+Cs		MGW+Cs+Spd		BB+Cn		BB+Cs		BB+Cs+Spd
	Germiantion Time (d)	Y	Y Error	Y	Y Error	Y	Y Error	Y	Y Error	Y	Y Error	Y	Y Error
	0	0.103	0.031	0.08	0.011	0.14	0.145	0.201	0.034	0.183	0.031	0.221	0.029
	1	1.052	0.124	3.21	0.038	3.52	0.402	0.762	0.082	1.265	0.024	1.567	0.187
	2	1.267	0.148	4.56	0.521	6.29	0.736	2.137	0.315	2.737	0.323	2.531	0.305
	3	2.534	0.301	3.77	0.423	5.11	0.611	3.561	0.365	4.261	0.503	3.266	0.411
	Figure 8E	Relative mRNA abundance of BoPOD2
		MGW+Cn		MGW+Cs		MGW+Cs+Spd		BB+Cn		BB+Cs		BB+Cs+Spd
	Germiantion Time (d)	Y	Y Error	Y	Y Error	Y	Y Error	Y	Y Error	Y	Y Error	Y	Y Error
	0	0.54	0.071	0.62	0.081	0.572	0.081	0.357	0.413	0.372	0.318	0.401	0.062
	1	1.04	0.152	4.06	0.503	6.595	0.831	0.617	0.073	1.037	0.117	3.472	0.043
	2	2.53	0.332	3.18	0.348	5.752	0.712	1.654	0.192	2.514	0.296	4.206	0.642
	3	3.13	0.409	5.33	0.613	7.265	0.625	2.561	0.312	2.785	0.338	5.031	0.726
	Figure 8F	Relative mRNA abundance of BoSOD3
		MGW+Cn		MGW+Cs		MGW+Cs+Spd		BB+Cn		BB+Cs		BB+Cs+Spd
	Germiantion Time (d)	Y	Y Error	Y	Y Error	Y	Y Error	Y	Y Error	Y	Y Error	Y	Y Error
	0	0.723	0.081	0.801	0.117	0.817	0.095	0.257	0.302	0.278	0.037	0.305	0.423
	1	1.378	0.152	2.598	0.305	2.439	0.301	0.985	0.142	1.671	0.208	3.579	0.472
	2	2.528	0.305	4.269	0.501	6.134	0.712	3.759	0.426	3.521	0.357	5.144	0.615
	3	6.152	0.733	5.678	0.611	5.758	0.611	4.134	0.531	4.665	0.507	6.731	0.733
